# Supplementary material for: Racial Differences in Functional and Sleep Outcomes with Positive Airway Pressure Treatment
Source: Diagnostics (Basel). 2021 Nov 23;11(12):2176. doi: 10.3390/diagnostics11122176 (PMC8700434; doi:10.3390/diagnostics11122176)
Supplement: Supplementary file 1 [file diagnostics-11-02176-s001.zip]

Archive with 1 entries (1 files):
- diagnostics-1455371-supplementary.pdf
